# Supplementary material for: Clinical Evaluation of the Immunochromatographic System Using Silver Amplification for the Rapid Detection of Mycoplasma pneumoniae
Source: Sci Rep. 2018 Jan 23;8:1430. doi: 10.1038/s41598-018-19734-y (PMC5780467; doi:10.1038/s41598-018-19734-y)
Supplement: Supplementary file 3 — Blast search [file 41598_2018_19734_MOESM3_ESM.xlsx]

## Sheet: Forward
>GU120569.1 Uncultured delta proteobacterium clone OP1_21_1_A12 16S ribosomal RNA gene	GCCAGCTTGTAAAAGTGAGC	Query_29601	gi|296881312|gb|GU120569.1|	Query_29601	GU120569.1	100	20	0	0	2	21	1246	1265	0.26	40.1
>CP020641.1 Oryzias latipes strain HSOK chromosome 21	CTCACTTTTACAAGCTGG	Query_29601	gi|1220479425|gb|CP020641.1|	Query_29601	CP020641.1	100	18	0	0	3	20	30381335	30381318	4.1	36.2
>CP020641.1 Oryzias latipes strain HSOK chromosome 21	CCAGCTTGTAAAAGT	Query_29601	gi|1220479425|gb|CP020641.1|	Query_29601	CP020641.1	100	15	0	0	3	17	14680832	14680846	251	30.2
>CP020641.1 Oryzias latipes strain HSOK chromosome 21	AGCTTGTAAAAGTG	Query_29601	gi|1220479425|gb|CP020641.1|	Query_29601	CP020641.1	100	14	0	0	5	18	5522033	5522046	992	28.2
>CP020641.1 Oryzias latipes strain HSOK chromosome 21	CACTTTTACAAGCT	Query_29601	gi|1220479425|gb|CP020641.1|	Query_29601	CP020641.1	100	14	0	0	5	18	12633451	12633438	992	28.2
>CP020641.1 Oryzias latipes strain HSOK chromosome 21	TTTTACAAGCTGGC	Query_29601	gi|1220479425|gb|CP020641.1|	Query_29601	CP020641.1	100	14	0	0	2	15	13140245	13140232	992	28.2
>CP020641.1 Oryzias latipes strain HSOK chromosome 21	GCCAGCTTGTAAAA	Query_29601	gi|1220479425|gb|CP020641.1|	Query_29601	CP020641.1	100	14	0	0	2	15	25299237	25299250	992	28.2
>CP020799.1 Oryzias latipes strain HNI chromosome 21	CTCACTTTTACAAGCTGG	Query_29601	gi|1220469785|gb|CP020799.1|	Query_29601	CP020799.1	100	18	0	0	3	20	27736063	27736046	4.1	36.2
>CP020799.1 Oryzias latipes strain HNI chromosome 21	AGCTTGTAAAAGTGA	Query_29601	gi|1220469785|gb|CP020799.1|	Query_29601	CP020799.1	100	15	0	0	5	19	8023927	8023941	251	30.2
>CP020799.1 Oryzias latipes strain HNI chromosome 21	AGCTTGTAAAAGTG	Query_29601	gi|1220469785|gb|CP020799.1|	Query_29601	CP020799.1	100	14	0	0	5	18	4432661	4432674	992	28.2
>CP020799.1 Oryzias latipes strain HNI chromosome 21	GCCAGCTTGTAAAA	Query_29601	gi|1220469785|gb|CP020799.1|	Query_29601	CP020799.1	100	14	0	0	2	15	22767513	22767526	992	28.2
>CP020799.1 Oryzias latipes strain HNI chromosome 21	AGCTTGTAAAAGTG	Query_29601	gi|1220469785|gb|CP020799.1|	Query_29601	CP020799.1	100	14	0	0	5	18	23486716	23486729	992	28.2
>CP020799.1 Oryzias latipes strain HNI chromosome 21	CACTTTTACAAGCT	Query_29601	gi|1220469785|gb|CP020799.1|	Query_29601	CP020799.1	100	14	0	0	5	18	23563123	23563110	992	28.2
>CP020685.1 Oryzias latipes strain Hd-rR chromosome 21 sequence	CTCACTTTTACAAGCTGG	Query_29601	gi|1220465086|gb|CP020685.1|	Query_29601	CP020685.1	100	18	0	0	3	20	29247990	29247973	4.1	36.2
>CP020685.1 Oryzias latipes strain Hd-rR chromosome 21 sequence	AGCTTGTAAAAGTGA	Query_29601	gi|1220465086|gb|CP020685.1|	Query_29601	CP020685.1	100	15	0	0	5	19	8843409	8843423	251	30.2
>CP020685.1 Oryzias latipes strain Hd-rR chromosome 21 sequence	CCAGCTTGTAAAAGT	Query_29601	gi|1220465086|gb|CP020685.1|	Query_29601	CP020685.1	100	15	0	0	3	17	13779285	13779299	251	30.2
>CP020685.1 Oryzias latipes strain Hd-rR chromosome 21 sequence	AGCTTGTAAAAGTG	Query_29601	gi|1220465086|gb|CP020685.1|	Query_29601	CP020685.1	100	14	0	0	5	18	4753793	4753806	992	28.2
>CP020685.1 Oryzias latipes strain Hd-rR chromosome 21 sequence	GCCAGCTTGTAAAA	Query_29601	gi|1220465086|gb|CP020685.1|	Query_29601	CP020685.1	100	14	0	0	2	15	24260022	24260035	992	28.2
>CP020685.1 Oryzias latipes strain Hd-rR chromosome 21 sequence	AGCTTGTAAAAGTG	Query_29601	gi|1220465086|gb|CP020685.1|	Query_29601	CP020685.1	100	14	0	0	5	18	24997197	24997210	992	28.2
>XM_001654407.2 PREDICTED: Aedes aegypti rac GTPase-activating protein 1 (LOC5573248)	CAGCTTGTAAAAGTGAGC	Query_29601	gi|1218244640|ref|XM_001654407.2|	Query_29601	XM_001654407.2	100	18	0	0	4	21	258	275	4.1	36.2
>XM_021323773.1 PREDICTED: Fundulus heteroclitus LDL receptor related protein 1B (lrp1b)	CTCACTTTTACAAGCTGG	Query_29601	gi|1199329978|ref|XM_021323773.1|	Query_29601	XM_021323773.1	100	18	0	0	3	20	8032	8015	4.1	36.2
>XM_020713313.1 PREDICTED: Oryzias latipes LDL receptor related protein 1B (lrp1b)	CTCACTTTTACAAGCTGG	Query_29601	gi|1174674468|ref|XM_020713313.1|	Query_29601	XM_020713313.1	100	18	0	0	3	20	7585	7568	4.1	36.2
>XM_020594679.1 PREDICTED: Monopterus albus low-density lipoprotein receptor-related protein 1B-like (LOC109957083)	CTCACTTTTACAAGCTGG	Query_29601	gi|1168980549|ref|XM_020594679.1|	Query_29601	XM_020594679.1	100	18	0	0	3	20	8349	8332	4.1	36.2
>XM_019353129.1 PREDICTED: Oreochromis niloticus LDL receptor related protein 1B (lrp1b)	CTCACTTTTACAAGCTGG	Query_29601	gi|1110905052|ref|XM_019353129.1|	Query_29601	XM_019353129.1	100	18	0	0	3	20	8289	8272	4.1	36.2
>XM_019353128.1 PREDICTED: Oreochromis niloticus LDL receptor related protein 1B (lrp1b)	CTCACTTTTACAAGCTGG	Query_29601	gi|1110905050|ref|XM_019353128.1|	Query_29601	XM_019353128.1	100	18	0	0	3	20	8289	8272	4.1	36.2
>XM_019268941.1 PREDICTED: Larimichthys crocea LDL receptor related protein 1B (lrp1b)	CTCACTTTTACAAGCTGG	Query_29601	gi|1108974857|ref|XM_019268941.1|	Query_29601	XM_019268941.1	100	18	0	0	3	20	8106	8089	4.1	36.2
>HF933227.1 TPA_asm: Oryzias latipes strain Hd-rR	CTCACTTTTACAAGCTGG	Query_29601	gi|1056744423|tpe|HF933227.1|	Query_29601	HF933227.1	100	18	0	0	3	20	31685681	31685664	4.1	36.2
>HF933227.1 TPA_asm: Oryzias latipes strain Hd-rR	AGCTTGTAAAAGTGA	Query_29601	gi|1056744423|tpe|HF933227.1|	Query_29601	HF933227.1	100	15	0	0	5	19	10366305	10366319	251	30.2
>HF933227.1 TPA_asm: Oryzias latipes strain Hd-rR	CCAGCTTGTAAAAGT	Query_29601	gi|1056744423|tpe|HF933227.1|	Query_29601	HF933227.1	100	15	0	0	3	17	15725747	15725761	251	30.2
>HF933227.1 TPA_asm: Oryzias latipes strain Hd-rR	AGCTTGTAAAAGTG	Query_29601	gi|1056744423|tpe|HF933227.1|	Query_29601	HF933227.1	100	14	0	0	5	18	6438534	6438547	992	28.2
>HF933227.1 TPA_asm: Oryzias latipes strain Hd-rR	GCCAGCTTGTAAAA	Query_29601	gi|1056744423|tpe|HF933227.1|	Query_29601	HF933227.1	100	14	0	0	2	15	26492174	26492187	992	28.2
>HF933227.1 TPA_asm: Oryzias latipes strain Hd-rR	AGCTTGTAAAAGTG	Query_29601	gi|1056744423|tpe|HF933227.1|	Query_29601	HF933227.1	100	14	0	0	5	18	27265133	27265146	992	28.2
>XM_008402905.2 PREDICTED: Poecilia reticulata LDL receptor related protein 1B (lrp1b)	CTCACTTTTACAAGCTGG	Query_29601	gi|1039382126|ref|XM_008402905.2|	Query_29601	XM_008402905.2	100	18	0	0	3	20	8198	8181	4.1	36.2
>XM_008402898.2 PREDICTED: Poecilia reticulata LDL receptor related protein 1B (lrp1b)	CTCACTTTTACAAGCTGG	Query_29601	gi|1039382125|ref|XM_008402898.2|	Query_29601	XM_008402898.2	100	18	0	0	3	20	8198	8181	4.1	36.2
>XM_008402891.2 PREDICTED: Poecilia reticulata LDL receptor related protein 1B (lrp1b)	CTCACTTTTACAAGCTGG	Query_29601	gi|1039382124|ref|XM_008402891.2|	Query_29601	XM_008402891.2	100	18	0	0	3	20	8199	8182	4.1	36.2
>XM_008402881.2 PREDICTED: Poecilia reticulata LDL receptor related protein 1B (lrp1b)	CTCACTTTTACAAGCTGG	Query_29601	gi|1039382123|ref|XM_008402881.2|	Query_29601	XM_008402881.2	100	18	0	0	3	20	8198	8181	4.1	36.2
>XM_008402873.2 PREDICTED: Poecilia reticulata LDL receptor related protein 1B (lrp1b)	CTCACTTTTACAAGCTGG	Query_29601	gi|1039382122|ref|XM_008402873.2|	Query_29601	XM_008402873.2	100	18	0	0	3	20	8198	8181	4.1	36.2
>XM_008402863.2 PREDICTED: Poecilia reticulata LDL receptor related protein 1B (lrp1b)	CTCACTTTTACAAGCTGG	Query_29601	gi|1039382121|ref|XM_008402863.2|	Query_29601	XM_008402863.2	100	18	0	0	3	20	8198	8181	4.1	36.2
>XM_016676720.1 PREDICTED: Poecilia formosa LDL receptor related protein 1B (lrp1b)	CTCACTTTTACAAGCTGG	Query_29601	gi|1025455603|ref|XM_016676720.1|	Query_29601	XM_016676720.1	100	18	0	0	3	20	8208	8191	4.1	36.2
>XM_016676719.1 PREDICTED: Poecilia formosa LDL receptor related protein 1B (lrp1b)	CTCACTTTTACAAGCTGG	Query_29601	gi|1025455601|ref|XM_016676719.1|	Query_29601	XM_016676719.1	100	18	0	0	3	20	8197	8180	4.1	36.2
>XM_016676718.1 PREDICTED: Poecilia formosa LDL receptor related protein 1B (lrp1b)	CTCACTTTTACAAGCTGG	Query_29601	gi|1025455599|ref|XM_016676718.1|	Query_29601	XM_016676718.1	100	18	0	0	3	20	8074	8057	4.1	36.2
>XM_016676717.1 PREDICTED: Poecilia formosa LDL receptor related protein 1B (lrp1b)	CTCACTTTTACAAGCTGG	Query_29601	gi|1025455597|ref|XM_016676717.1|	Query_29601	XM_016676717.1	100	18	0	0	3	20	8197	8180	4.1	36.2
>XM_016676716.1 PREDICTED: Poecilia formosa LDL receptor related protein 1B (lrp1b)	CTCACTTTTACAAGCTGG	Query_29601	gi|1025455595|ref|XM_016676716.1|	Query_29601	XM_016676716.1	100	18	0	0	3	20	8198	8181	4.1	36.2
>XM_016676714.1 PREDICTED: Poecilia formosa LDL receptor related protein 1B (lrp1b)	CTCACTTTTACAAGCTGG	Query_29601	gi|1025455593|ref|XM_016676714.1|	Query_29601	XM_016676714.1	100	18	0	0	3	20	8197	8180	4.1	36.2
>XM_016676713.1 PREDICTED: Poecilia formosa LDL receptor related protein 1B (lrp1b)	CTCACTTTTACAAGCTGG	Query_29601	gi|1025455591|ref|XM_016676713.1|	Query_29601	XM_016676713.1	100	18	0	0	3	20	8197	8180	4.1	36.2
>XM_015391547.1 PREDICTED: Cyprinodon variegatus LDL receptor related protein 1B (lrp1b)	CTCACTTTTACAAGCTGG	Query_29601	gi|974097014|ref|XM_015391547.1|	Query_29601	XM_015391547.1	100	18	0	0	3	20	7851	7834	4.1	36.2
>XM_014994225.1 PREDICTED: Poecilia mexicana LDL receptor related protein 1B (lrp1b)	CTCACTTTTACAAGCTGG	Query_29601	gi|961876741|ref|XM_014994225.1|	Query_29601	XM_014994225.1	100	18	0	0	3	20	7900	7883	4.1	36.2
>XM_015032561.1 PREDICTED: Poecilia latipinna LDL receptor related protein 1B (lrp1b)	CTCACTTTTACAAGCTGG	Query_29601	gi|961843798|ref|XM_015032561.1|	Query_29601	XM_015032561.1	100	18	0	0	3	20	5025	5008	4.1	36.2
>XM_014475359.1 PREDICTED: Xiphophorus maculatus low-density lipoprotein receptor-related protein 1B-like (LOC102227909)	CTCACTTTTACAAGCTGG	Query_29601	gi|941819650|ref|XM_014475359.1|	Query_29601	XM_014475359.1	100	18	0	0	3	20	916	899	4.1	36.2
>XM_014334731.1 PREDICTED: Haplochromis burtoni low density lipoprotein receptor-related protein 1B (lrp1b)	CTCACTTTTACAAGCTGG	Query_29601	gi|930739776|ref|XM_014334731.1|	Query_29601	XM_014334731.1	100	18	0	0	3	20	8198	8181	4.1	36.2
>XM_013913504.1 PREDICTED: Pundamilia nyererei low density lipoprotein receptor-related protein 1B (lrp1b)	CTCACTTTTACAAGCTGG	Query_29601	gi|923843657|ref|XM_013913504.1|	Query_29601	XM_013913504.1	100	18	0	0	3	20	8348	8331	4.1	36.2
>LK065549.1 Apteryx australis mantelli genome assembly AptMant0	CTCACTTTTACAAGCTGG	Query_29601	gi|840486290|emb|LK065549.1|	Query_29601	LK065549.1	100	18	0	0	3	20	569083	569066	4.1	36.2
>XM_012923237.1 PREDICTED: Maylandia zebra low density lipoprotein receptor-related protein 1B (lrp1b)	CTCACTTTTACAAGCTGG	Query_29601	gi|835972534|ref|XM_012923237.1|	Query_29601	XM_012923237.1	100	18	0	0	3	20	8203	8186	4.1	36.2
>FO906534.1 Leptosphaeria maculans brassicae wa74_scaffold00552 complete sequence	CGCCAGCTTGTAAAAGTG	Query_29601	gi|702067562|emb|FO906534.1|	Query_29601	FO906534.1	100	18	0	0	1	18	279337	279354	4.1	36.2
>XM_007072658.1 PREDICTED: Chelonia mydas kyphoscoliosis peptidase (KY)	CTCACTTTTACAAGCTGG	Query_29601	gi|591364268|ref|XM_007072658.1|	Query_29601	XM_007072658.1	100	18	0	0	3	20	1015	998	4.1	36.2
>XM_006793730.1 PREDICTED: Neolamprologus brichardi low-density lipoprotein receptor-related protein 1B-like (LOC102779748)	CTCACTTTTACAAGCTGG	Query_29601	gi|583997397|ref|XM_006793730.1|	Query_29601	XM_006793730.1	100	18	0	0	3	20	8106	8089	4.1	36.2
>JN960241.1 Mus musculus targeted non-conditional	CTCACTTTTACAAGCTGG	Query_29601	gi|354795740|gb|JN960241.1|	Query_29601	JN960241.1	100	18	0	0	3	20	9705	9688	4.1	36.2
>JN957090.1 Mus musculus targeted KO-first	CTCACTTTTACAAGCTGG	Query_29601	gi|354792589|gb|JN957090.1|	Query_29601	JN957090.1	100	18	0	0	3	20	9705	9688	4.1	36.2
>FP929127.1 Leptosphaeria maculans JN3 lm_SuperContig_2_v2 genomic supercontig	CACTTTTACAAGCTGGCG	Query_29601	gi|312215239|emb|FP929127.1|;gi|702066941|emb|FO906077.1|	Query_29601	FP929127.1	100	18	0	0	1	18	1895877	1895860	4.1	36.2
>AL713991.13 Mouse DNA sequence from clone RP23-132C16 on chromosome 1	CTCACTTTTACAAGCTGG	Query_29601	gi|22859055|emb|AL713991.13|	Query_29601	AL713991.13	100	18	0	0	3	20	200943	200926	4.1	36.2
>CP023305.1 Pasteurella multocida strain 375-A/15 chromosome	CGCCAGCTTGTAAAAGT	Query_29601	gi|1243363485|gb|CP023305.1|	Query_29601	CP023305.1	100	17	0	0	1	17	1264204	1264220	16	34.2
>CP020638.1 Oryzias latipes strain HSOK chromosome 18	TCACTTTTACAAGCTGG	Query_29601	gi|1220479422|gb|CP020638.1|	Query_29601	CP020638.1	100	17	0	0	3	19	22017555	22017539	16	34.2
>CP020638.1 Oryzias latipes strain HSOK chromosome 18	CACTTTTACAAGCT	Query_29601	gi|1220479422|gb|CP020638.1|	Query_29601	CP020638.1	100	14	0	0	5	18	11092724	11092711	992	28.2
>CP020638.1 Oryzias latipes strain HSOK chromosome 18	GCCAGCTTGTAAAA	Query_29601	gi|1220479422|gb|CP020638.1|	Query_29601	CP020638.1	100	14	0	0	2	15	24922500	24922513	992	28.2
>CP020796.1 Oryzias latipes strain HNI chromosome 18	TCACTTTTACAAGCTGG	Query_29601	gi|1220469782|gb|CP020796.1|	Query_29601	CP020796.1	100	17	0	0	3	19	19401695	19401679	16	34.2
>CP020796.1 Oryzias latipes strain HNI chromosome 18	CACTTTTACAAGCT	Query_29601	gi|1220469782|gb|CP020796.1|	Query_29601	CP020796.1	100	14	0	0	5	18	10341108	10341095	992	28.2
>CP020796.1 Oryzias latipes strain HNI chromosome 18	CTTTTACAAGCTGG	Query_29601	gi|1220469782|gb|CP020796.1|	Query_29601	CP020796.1	100	14	0	0	3	16	16648615	16648602	992	28.2
>XM_012235830.2 PREDICTED: Jatropha curcas serine carboxypeptidase-like 18 (LOC105649238)	GCCAGCTTGTAAAAGTG	Query_29601	gi|1173851212|ref|XM_012235830.2|	Query_29601	XM_012235830.2	100	17	0	0	2	18	929	945	16	34.2
>CP020405.1 Pasteurella multocida strain FDAARGOS_218	ACTTTTACAAGCTGGCG	Query_29601	gi|1169335279|gb|CP020405.1|	Query_29601	CP020405.1	100	17	0	0	1	17	39505	39489	16	34.2
>CP020403.1 Pasteurella multocida strain FDAARGOS_216	CGCCAGCTTGTAAAAGT	Query_29601	gi|1169333232|gb|CP020403.1|	Query_29601	CP020403.1	100	17	0	0	1	17	28168	28184	16	34.2
>CP020347.1 Pasteurella multocida subsp. septica strain CIRMBP-0873	CGCCAGCTTGTAAAAGT	Query_29601	gi|1167026017|gb|CP020347.1|	Query_29601	CP020347.1	100	17	0	0	1	17	747580	747596	16	34.2
>CP020345.1 Pasteurella multocida subsp. multocida strain CIRMBP-0884	ACTTTTACAAGCTGGCG	Query_29601	gi|1165944753|gb|CP020345.1|	Query_29601	CP020345.1	100	17	0	0	1	17	756267	756251	16	34.2
>CP007040.1 Pasteurella multocida subsp. multocida str. HN07	CGCCAGCTTGTAAAAGT	Query_29601	gi|1133378763|gb|CP007040.1|	Query_29601	CP007040.1	100	17	0	0	1	17	488241	488257	16	34.2
>KY144327.1 Kaloula kalingensis voucher RMB1887 ultra conserved element locus uce-962 genomic sequence	CAGCTTGTAAAAGTGAG	Query_29601	gi|1111845915|gb|KY144327.1|	Query_29601	KY144327.1	100	17	0	0	4	20	1054	1070	16	34.2
>KY144319.1 Kaloula kokacii voucher KU313894 ultra conserved element locus uce-962 genomic sequence	CAGCTTGTAAAAGTGAG	Query_29601	gi|1111845907|gb|KY144319.1|	Query_29601	KY144319.1	100	17	0	0	4	20	1048	1064	16	34.2
>XM_019181525.1 Wickerhamomyces anomalus NRRL Y-366-8 hypothetical protein partial mRNA	TCACTTTTACAAGCTGG	Query_29601	gi|1102226663|ref|XM_019181525.1|	Query_29601	XM_019181525.1	100	17	0	0	3	19	549	533	16	34.2
>CP017961.1 Pasteurella multocida strain Razi_Pm0001	CGCCAGCTTGTAAAAGT	Query_29601	gi|1101472112|gb|CP017961.1|	Query_29601	CP017961.1	100	17	0	0	1	17	1619282	1619298	16	34.2
>XM_010031428.2 PREDICTED: Eucalyptus grandis putative pentatricopeptide repeat-containing protein At1g74580 (LOC104419687)	ACTTTTACAAGCTGGCG	Query_29601	gi|1091446839|ref|XM_010031428.2|	Query_29601	XM_010031428.2	100	17	0	0	1	17	3360	3344	16	34.2
>KU637405.1 Uncultured bacterium clone denovo6750 16S ribosomal RNA gene	AGCTTGTAAAAGTGAGC	Query_29601	gi|1008315589|gb|KU637405.1|	Query_29601	KU637405.1	100	17	0	0	5	21	464	480	16	34.2
>KP661123.1 Pasteurella multocida strain UNMSM PM0425 protein (PM0425) gene	ACTTTTACAAGCTGGCG	Query_29601	gi|997117489|gb|KP661123.1|	Query_29601	KP661123.1	100	17	0	0	1	17	1366	1350	16	34.2
>KP266450.1 Uncultured bacterium clone TLL-R 16S ribosomal RNA gene	AGCTTGTAAAAGTGAGC	Query_29601	gi|985694176|gb|KP266450.1|	Query_29601	KP266450.1	100	17	0	0	5	21	610	626	16	34.2
>KJ510308.1 Uncultured bacterium clone sm3.9.1 16S ribosomal RNA gene	AGCTTGTAAAAGTGAGC	Query_29601	gi|673537674|gb|KJ510308.1|;gi|673537675|gb|KJ510309.1|	Query_29601	KJ510308.1	100	17	0	0	5	21	465	481	16	34.2
>KM469298.1 Uncultured bacterium clone 2009ECS-StD#1673 16S ribosomal RNA gene	AGCTTGTAAAAGTGAGC	Query_29601	gi|717472316|gb|KM469298.1|	Query_29601	KM469298.1	100	17	0	0	5	21	340	356	16	34.2
>LK064966.1 Apteryx australis mantelli genome assembly AptMant0	CCAGCTTGTAAAAGTGA	Query_29601	gi|841905444|emb|LK064966.1|	Query_29601	LK064966.1	100	17	0	0	3	19	129030	129046	16	34.2
>CP004392.1 Pasteurella multocida OH1905	CGCCAGCTTGTAAAAGT	Query_29601	gi|808345378|gb|CP004392.1|	Query_29601	CP004392.1	100	17	0	0	1	17	2227750	2227766	16	34.2
>KM298561.1 Uncultured bacterium clone IJ1ZXBL01BKYRB 16S ribosomal RNA gene	AGCTTGTAAAAGTGAGC	Query_29601	gi|724100420|gb|KM298561.1|	Query_29601	KM298561.1	100	17	0	0	5	21	481	497	16	34.2
>KM297925.1 Uncultured bacterium clone IJ1ZXBL01CRGE4 16S ribosomal RNA gene	AGCTTGTAAAAGTGAGC	Query_29601	gi|724099784|gb|KM297925.1|	Query_29601	KM297925.1	100	17	0	0	5	21	481	497	16	34.2
>KM296841.1 Uncultured bacterium clone II960TT01C76E9 16S ribosomal RNA gene	AGCTTGTAAAAGTGAGC	Query_29601	gi|724098700|gb|KM296841.1|	Query_29601	KM296841.1	100	17	0	0	5	21	483	499	16	34.2
>LM469475.1 Parascaris equorum genome assembly P_equorum	TCACTTTTACAAGCTGG	Query_29601	gi|689974170|emb|LM469475.1|	Query_29601	LM469475.1	100	17	0	0	3	19	1369	1353	16	34.2
>LM384287.1 Hymenolepis diminuta genome assembly H_diminuta_Denmark	TCACTTTTACAAGCTGG	Query_29601	gi|689903225|emb|LM384287.1|	Query_29601	LM384287.1	100	17	0	0	3	19	18741	18725	16	34.2
>LL820243.1 Gongylonema pulchrum genome assembly G_pulchrum_Hokkaido	CAGCTTGTAAAAGTGAG	Query_29601	gi|689339495|emb|LL820243.1|	Query_29601	LL820243.1	100	17	0	0	4	20	957	973	16	34.2
>LL818590.1 Gongylonema pulchrum genome assembly G_pulchrum_Hokkaido	CAGCTTGTAAAAGTGAG	Query_29601	gi|689337842|emb|LL818590.1|	Query_29601	LL818590.1	100	17	0	0	4	20	976	992	16	34.2
>LL375790.1 Cylicostephanus goldi genome assembly C_goldi_Cheshire	ACTTTTACAAGCTGGCG	Query_29601	gi|688788503|emb|LL375790.1|	Query_29601	LL375790.1	100	17	0	0	1	17	337	321	16	34.2
>LK997777.1 Syphacia muris genome assembly S_muris_Valencia	CAGCTTGTAAAAGTGAG	Query_29601	gi|687918402|emb|LK997777.1|	Query_29601	LK997777.1	100	17	0	0	4	20	15049	15065	16	34.2
>LN590702.1 Cyprinus carpio genome assembly common carp genome	TCACTTTTACAAGCTGG	Query_29601	gi|685042177|emb|LN590702.1|	Query_29601	LN590702.1	100	17	0	0	3	19	3161867	3161851	16	34.2
>LN590702.1 Cyprinus carpio genome assembly common carp genome	CACTTTTACAAGCTG	Query_29601	gi|685042177|emb|LN590702.1|	Query_29601	LN590702.1	100	15	0	0	4	18	3872165	3872151	251	30.2
>LN590702.1 Cyprinus carpio genome assembly common carp genome	TCACTTTTACAAGC	Query_29601	gi|685042177|emb|LN590702.1|	Query_29601	LN590702.1	100	14	0	0	6	19	3365609	3365596	992	28.2
>LN590702.1 Cyprinus carpio genome assembly common carp genome	TCACTTTTACAAGC	Query_29601	gi|685042177|emb|LN590702.1|	Query_29601	LN590702.1	100	14	0	0	6	19	3366949	3366936	992	28.2
>LN590677.1 Cyprinus carpio genome assembly common carp genome	CCAGCTTGTAAAAGTGA	Query_29601	gi|685042152|emb|LN590677.1|	Query_29601	LN590677.1	100	17	0	0	3	19	13968837	13968853	16	34.2
>LN590677.1 Cyprinus carpio genome assembly common carp genome	AGCTTGTAAAAGTG	Query_29601	gi|685042152|emb|LN590677.1|	Query_29601	LN590677.1	100	14	0	0	5	18	12986132	12986145	992	28.2
>CP003732.1 Thermacetogenium phaeum DSM 12270	ACTTTTACAAGCTGGCG	Query_29601	gi|409104133|gb|CP003732.1|	Query_29601	CP003732.1	100	17	0	0	1	17	973875	973859	16	34.2
>CP003313.1 Pasteurella multocida subsp. multocida str. HN06	CGCCAGCTTGTAAAAGT	Query_29601	gi|380870897|gb|CP003313.1|	Query_29601	CP003313.1	100	17	0	0	1	17	471840	471856	16	34.2
>JQ347497.1 Uncultured bacterium clone QSW32 16S ribosomal RNA gene	AGCTTGTAAAAGTGAGC	Query_29601	gi|378558407|gb|JQ347497.1|	Query_29601	JQ347497.1	100	17	0	0	5	21	1249	1265	16	34.2
>HQ691936.1 Uncultured bacterium clone Clip 149 16S ribosomal RNA gene	AGCTTGTAAAAGTGAGC	Query_29601	gi|314912221|gb|HQ691936.1|	Query_29601	HQ691936.1	100	17	0	0	5	21	1183	1199	16	34.2
>JF682221.1 Uncultured Acidobacterium sp. clone W-SHFS 239 16S ribosomal RNA gene	AGCTTGTAAAAGTGAGC	Query_29601	gi|356700885|gb|JF682221.1|	Query_29601	JF682221.1	100	17	0	0	5	21	470	486	16	34.2
>HM187194.1 Uncultured bacterium clone HDB_SIPO736 16S ribosomal RNA gene	AGCTTGTAAAAGTGAGC	Query_29601	gi|300385135|gb|HM187194.1|	Query_29601	HM187194.1	100	17	0	0	5	21	1228	1244	16	34.2
>AC125873.4 Rattus norvegicus BAC CH230-376K5 (Children's Hospital Oakland Research Institute Rat (BN/SsNHsd/MCW) BAC library) complete sequence	AGCTTGTAAAAGTGAGC	Query_29601	gi|254763240|gb|AC125873.4|	Query_29601	AC125873.4	100	17	0	0	5	21	111743	111759	16	34.2
>AE004439.1 Pasteurella multocida subsp. multocida str. Pm70	CGCCAGCTTGTAAAAGT	Query_29601	gi|13400023|gb|AE004439.1|	Query_29601	AE004439.1	100	17	0	0	1	17	498224	498240	16	34.2
>EF520630.1 Uncultured bacterium clone ADK-MOe02-02 16S ribosomal RNA gene	AGCTTGTAAAAGTGAGC	Query_29601	gi|148724043|gb|EF520630.1|	Query_29601	EF520630.1	100	17	0	0	5	21	1246	1262	16	34.2
>AM437215.2 Vitis vinifera contig VV78X270406.52	GCTCACTTTTACAAGCT	Query_29601	gi|147777426|emb|AM437215.2|	Query_29601	AM437215.2	100	17	0	0	5	21	7433	7417	16	34.2
>AC194645.3 Pan troglodytes BAC clone CH251-501H10 from chromosome x	AGCTTGTAAAAGTGAGC	Query_29601	gi|145864589|gb|AC194645.3|	Query_29601	AC194645.3	100	17	0	0	5	21	156073	156089	16	34.2
>EF516771.1 Uncultured bacterium clone FCPN632 16S ribosomal RNA gene	AGCTTGTAAAAGTGAGC	Query_29601	gi|145286097|gb|EF516771.1|	Query_29601	EF516771.1	100	17	0	0	5	21	1228	1244	16	34.2
>AC124664.14 Mus musculus chromosome 1	AGCTTGTAAAAGTGAGC	Query_29601	gi|56410770|gb|AC124664.14|	Query_29601	AC124664.14	100	17	0	0	5	21	12997	13013	16	34.2
>AC115896.9 Mus musculus chromosome 1	GCTCACTTTTACAAGCT	Query_29601	gi|53374810|gb|AC115896.9|	Query_29601	AC115896.9	100	17	0	0	5	21	56925	56909	16	34.2
>AL133328.13 Human DNA sequence from clone RP13-21D1 on chromosome X	GCTCACTTTTACAAGCT	Query_29601	gi|9581531|emb|AL133328.13|	Query_29601	AL133328.13	100	17	0	0	5	21	158727	158711	16	34.2
>AC010084.3 Homo sapiens BAC clone RP11-145J12 from Y	GCTCACTTTTACAAGCT	Query_29601	gi|7408102|gb|AC010084.3|AC010084	Query_29601	AC010084.3	100	17	0	0	5	21	92025	92009	16	34.2
>AM162488.1 Uncultured bacterium partial 16S rRNA gene	AGCTTGTAAAAGTGAGC	Query_29601	gi|89255066|emb|AM162488.1|	Query_29601	AM162488.1	100	17	0	0	5	21	1251	1267	16	34.2
>CP023339.1 Drosophila melanogaster strain rover (forR) chromosome 2L	TCACTTTTACAAGCTG	Query_29601	gi|1243416814|gb|CP023339.1|	Query_29601	CP023339.1	100	16	0	0	4	19	3112293	3112278	64	32.2
>CP023339.1 Drosophila melanogaster strain rover (forR) chromosome 2L	GCTCACTTTTACAA	Query_29601	gi|1243416814|gb|CP023339.1|	Query_29601	CP023339.1	100	14	0	0	8	21	21396058	21396045	992	28.2
>CP023333.1 Drosophila melanogaster strain sitter (fors) chromosome 2L	TCACTTTTACAAGCTG	Query_29601	gi|1243416747|gb|CP023333.1|	Query_29601	CP023333.1	100	16	0	0	4	19	3112459	3112444	64	32.2
>CP023333.1 Drosophila melanogaster strain sitter (fors) chromosome 2L	GCTCACTTTTACAA	Query_29601	gi|1243416747|gb|CP023333.1|	Query_29601	CP023333.1	100	14	0	0	8	21	21396224	21396211	992	28.2
>XM_022446104.1 PREDICTED: Crassostrea virginica GTPase IMAP family member 4-like (LOC111109853)	GCCAGCTTGTAAAAGT	Query_29601	gi|1242841106|ref|XM_022446104.1|	Query_29601	XM_022446104.1	100	16	0	0	2	17	870	885	64	32.2
>XM_022445423.1 PREDICTED: Crassostrea virginica GTPase IMAP family member 4-like (LOC111109343)	GCCAGCTTGTAAAAGT	Query_29601	gi|1242839801|ref|XM_022445423.1|	Query_29601	XM_022445423.1	100	16	0	0	2	17	885	900	64	32.2
>XM_022392727.1 PREDICTED: Limulus polyphemus RB1-inducible coiled-coil protein 1-like (LOC106464521)	CTTTTACAAGCTGGCG	Query_29601	gi|1238831706|ref|XM_022392727.1|	Query_29601	XM_022392727.1	100	16	0	0	1	16	5954	5939	64	32.2
>XM_022392721.1 PREDICTED: Limulus polyphemus RB1-inducible coiled-coil protein 1-like (LOC106464521)	CTTTTACAAGCTGGCG	Query_29601	gi|1238831704|ref|XM_022392721.1|	Query_29601	XM_022392721.1	100	16	0	0	1	16	6151	6136	64	32.2
>XM_013924670.2 PREDICTED: Limulus polyphemus RB1-inducible coiled-coil protein 1-like (LOC106464521)	CTTTTACAAGCTGGCG	Query_29601	gi|1238831703|ref|XM_013924670.2|	Query_29601	XM_013924670.2	100	16	0	0	1	16	6241	6226	64	32.2
>XM_022305010.1 PREDICTED: Myzus persicae ubiquitin carboxyl-terminal hydrolase 7 (LOC111026852)	CTCACTTTTACAAGCT	Query_29601	gi|1229881246|ref|XM_022305010.1|	Query_29601	XM_022305010.1	100	16	0	0	5	20	710	695	64	32.2
>XM_022305008.1 PREDICTED: Myzus persicae ubiquitin carboxyl-terminal hydrolase 7 (LOC111026852)	CTCACTTTTACAAGCT	Query_29601	gi|1229881244|ref|XM_022305008.1|	Query_29601	XM_022305008.1	100	16	0	0	5	20	1076	1061	64	32.2
>XM_022305007.1 PREDICTED: Myzus persicae ubiquitin carboxyl-terminal hydrolase 7 (LOC111026852)	CTCACTTTTACAAGCT	Query_29601	gi|1229881242|ref|XM_022305007.1|	Query_29601	XM_022305007.1	100	16	0	0	5	20	702	687	64	32.2
>XM_022305006.1 PREDICTED: Myzus persicae ubiquitin carboxyl-terminal hydrolase 7 (LOC111026852)	CTCACTTTTACAAGCT	Query_29601	gi|1229881240|ref|XM_022305006.1|	Query_29601	XM_022305006.1	100	16	0	0	5	20	1075	1060	64	32.2

## Sheet: Reverse
>NR_074611.1 Mycoplasma genitalium strain G-37 16S ribosomal RNA gene	GGTAATATTTAAAAACGTGTTGCTA	Query_124455	gi|444304187|ref|NR_074611.1|	Query_124455	NR_074611.1	100	25	0	0	1	25	1425	1401	0.000676	50.1
>CP003773.1 Mycoplasma genitalium M2288	GGTAATATTTAAAAACGTGTTGCTA	Query_124455	gi|401800989|gb|CP003773.1|	Query_124455	CP003773.1	100	25	0	0	1	25	171267	171243	0.000676	50.1
>CP003772.1 Mycoplasma genitalium M6320	GGTAATATTTAAAAACGTGTTGCTA	Query_124455	gi|401800479|gb|CP003772.1|	Query_124455	CP003772.1	100	25	0	0	1	25	171275	171251	0.000676	50.1
>CP003771.1 Mycoplasma genitalium M6282	GGTAATATTTAAAAACGTGTTGCTA	Query_124455	gi|401799994|gb|CP003771.1|	Query_124455	CP003771.1	100	25	0	0	1	25	171104	171080	0.000676	50.1
>CP003770.1 Mycoplasma genitalium M2321	GGTAATATTTAAAAACGTGTTGCTA	Query_124455	gi|401799494|gb|CP003770.1|	Query_124455	CP003770.1	100	25	0	0	1	25	171390	171366	0.000676	50.1
>CP000925.1 Synthetic Mycoplasma genitalium JCVI-1.0	GGTAATATTTAAAAACGTGTTGCTA	Query_124455	gi|166078610|gb|CP000925.1|	Query_124455	CP000925.1	100	25	0	0	1	25	171557	171533	0.000676	50.1
>AY816341.1 Mycoplasma genitalium strain ATCC 33530 16S ribosomal RNA gene	GGTAATATTTAAAAACGTGTTGCTA	Query_124455	gi|55774616|gb|AY816341.1|	Query_124455	AY816341.1	100	25	0	0	1	25	47	23	0.000676	50.1
>AY374421.1 Mycoplasma genitalium genotype 5 16S ribosomal RNA gene	GGTAATATTTAAAAACGTGTTGCTA	Query_124455	gi|38482040|gb|AY374421.1|	Query_124455	AY374421.1	100	25	0	0	1	25	184	160	0.000676	50.1
>AY374420.1 Mycoplasma genitalium genotype 4 16S ribosomal RNA gene	GGTAATATTTAAAAACGTGTTGCTA	Query_124455	gi|38482011|gb|AY374420.1|	Query_124455	AY374420.1	100	25	0	0	1	25	184	160	0.000676	50.1
>AY374419.1 Mycoplasma genitalium genotype 3 16S ribosomal RNA gene	GGTAATATTTAAAAACGTGTTGCTA	Query_124455	gi|38481980|gb|AY374419.1|	Query_124455	AY374419.1	100	25	0	0	1	25	184	160	0.000676	50.1
>AY374418.1 Mycoplasma genitalium genotype 2 16S ribosomal RNA gene	GGTAATATTTAAAAACGTGTTGCTA	Query_124455	gi|38481951|gb|AY374418.1|	Query_124455	AY374418.1	100	25	0	0	1	25	184	160	0.000676	50.1
>AY738738.1 Mycoplasma genitalium strain ATCC 49895 16S ribosomal RNA gene	GGTAATATTTAAAAACGTGTTGCTA	Query_124455	gi|52858381|gb|AY738738.1|	Query_124455	AY738738.1	100	25	0	0	1	25	47	23	0.000676	50.1
>AY466443.1 Mycoplasma genitalium strain M2288 16S ribosomal RNA gene	GGTAATATTTAAAAACGTGTTGCTA	Query_124455	gi|39653271|gb|AY466443.1|	Query_124455	AY466443.1	100	25	0	0	1	25	1415	1391	0.000676	50.1
>L43967.2 Mycoplasma genitalium G37	GGTAATATTTAAAAACGTGTTGCTA	Query_124455	gi|84626123|gb|L43967.2|	Query_124455	L43967.2	100	25	0	0	1	25	171431	171407	0.000676	50.1
>NR_026155.1 Mycoplasma genitalium strain G37 16S ribosomal RNA gene	GGTAATATTTAAAAACGTGTTGCTA	Query_124455	gi|219846563|ref|NR_026155.1|;gi|459531|emb|X77334.1|	Query_124455	NR_026155.1	100	25	0	0	1	25	1413	1389	0.000676	50.1
>XM_013314807.1 PREDICTED: Papilio xuthus phosphoserine phosphatase (LOC106119689)	AATATTTAAAAACGTGTTGC	Query_124455	gi|910333723|ref|XM_013314807.1|	Query_124455	XM_013314807.1	100	20	0	0	3	22	1293	1274	0.65	40.1
>XM_013314805.1 PREDICTED: Papilio xuthus phosphoserine phosphatase (LOC106119689)	AATATTTAAAAACGTGTTGC	Query_124455	gi|910333721|ref|XM_013314805.1|	Query_124455	XM_013314805.1	100	20	0	0	3	22	1270	1251	0.65	40.1
>XM_013314804.1 PREDICTED: Papilio xuthus phosphoserine phosphatase (LOC106119689)	AATATTTAAAAACGTGTTGC	Query_124455	gi|910333719|ref|XM_013314804.1|	Query_124455	XM_013314804.1	100	20	0	0	3	22	1223	1204	0.65	40.1
>XM_013314803.1 PREDICTED: Papilio xuthus phosphoserine phosphatase (LOC106119689)	AATATTTAAAAACGTGTTGC	Query_124455	gi|910333717|ref|XM_013314803.1|	Query_124455	XM_013314803.1	100	20	0	0	3	22	1335	1316	0.65	40.1
>LM125428.1 Taenia asiatica genome assembly T_asiatica_South_Korea	TAATATTTAAAAACGTGTTG	Query_124455	gi|686774766|emb|LM125428.1|	Query_124455	LM125428.1	100	20	0	0	4	23	14559	14540	0.65	40.1
>LN590685.1 Cyprinus carpio genome assembly common carp genome	TAGCAACACGTTTTTAAATA	Query_124455	gi|685042160|emb|LN590685.1|	Query_124455	LN590685.1	100	20	0	0	1	20	1058502	1058521	0.65	40.1
>LN590685.1 Cyprinus carpio genome assembly common carp genome	GGTAATATTTAAAAAC	Query_124455	gi|685042160|emb|LN590685.1|	Query_124455	LN590685.1	100	16	0	0	10	25	19735736	19735721	159	32.2
>LN590685.1 Cyprinus carpio genome assembly common carp genome	CAACACGTTTTTAAA	Query_124455	gi|685042160|emb|LN590685.1|	Query_124455	LN590685.1	100	15	0	0	4	18	4395384	4395398	627	30.2
>LN590685.1 Cyprinus carpio genome assembly common carp genome	TTTTTAAATATTACC	Query_124455	gi|685042160|emb|LN590685.1|	Query_124455	LN590685.1	100	15	0	0	11	25	11291429	11291443	627	30.2
>XM_002426355.1 Pediculus humanus corporis conserved hypothetical protein	AATATTTAAAAACGTGTTGC	Query_124455	gi|242011318|ref|XM_002426355.1|	Query_124455	XM_002426355.1	100	20	0	0	3	22	169	150	0.65	40.1
>XM_022236836.1 PREDICTED: Acanthaster planci mRNA export factor-like (LOC110980281)	TATTTAAAAACGTGTTGCT	Query_124455	gi|1229129676|ref|XM_022236836.1|	Query_124455	XM_022236836.1	100	19	0	0	2	20	4038	4020	2.6	38.2
>CP022148.1 Enterobacter cloacae strain 704SK10	TATTTAAAAACGTGTTGCT	Query_124455	gi|1213431012|gb|CP022148.1|	Query_124455	CP022148.1	100	19	0	0	2	20	3846937	3846919	2.6	38.2
>CP019839.1 Enterobacter cloacae strain R11	TATTTAAAAACGTGTTGCT	Query_124455	gi|1150438427|gb|CP019839.1|	Query_124455	CP019839.1	100	19	0	0	2	20	316865	316847	2.6	38.2
>LT629733.1 Formosa sp. Hel1_31_208 genome assembly	GCAACACGTTTTTTAATATTACC	Query_124455	gi|1085759501|emb|LT629733.1|	Query_124455	LT629733.1	95.652	23	1	0	3	25	190938	190960	2.6	38.2
>XM_018766688.1 PREDICTED: Nicotiana tomentosiformis protein MEI2-like 5 (LOC104121610)	AACACGTTTTTAAATATTA	Query_124455	gi|1083869821|ref|XM_018766688.1|	Query_124455	XM_018766688.1	100	19	0	0	5	23	3069	3087	2.6	38.2
>XM_009633652.2 PREDICTED: Nicotiana tomentosiformis protein MEI2-like 5 (LOC104121610)	AACACGTTTTTAAATATTA	Query_124455	gi|1083869820|ref|XM_009633652.2|	Query_124455	XM_009633652.2	100	19	0	0	5	23	3108	3126	2.6	38.2
>XM_009633645.2 PREDICTED: Nicotiana tomentosiformis protein MEI2-like 5 (LOC104121610)	AACACGTTTTTAAATATTA	Query_124455	gi|1083869819|ref|XM_009633645.2|	Query_124455	XM_009633645.2	100	19	0	0	5	23	3227	3245	2.6	38.2
>CP017184.1 Enterobacter cloacae complex 'Hoffmann cluster IV' strain DSM 16690	AGCAACACGTTTTTAAATA	Query_124455	gi|1067047266|gb|CP017184.1|	Query_124455	CP017184.1	100	19	0	0	2	20	4408261	4408279	2.6	38.2
>XM_016652458.1 PREDICTED: Nicotiana tabacum protein MEI2-like 5 (LOC107825587)	AACACGTTTTTAAATATTA	Query_124455	gi|1025339880|ref|XM_016652458.1|	Query_124455	XM_016652458.1	100	19	0	0	5	23	3225	3243	2.6	38.2
>CP012524.1 Drosophila busckii chromosome 2R sequence	CAACACGTTTTTAAATATT	Query_124455	gi|924555148|gb|CP012524.1|	Query_124455	CP012524.1	100	19	0	0	4	22	1796138	1796156	2.6	38.2
>CP012524.1 Drosophila busckii chromosome 2R sequence	CGTTTTTAAATATTA	Query_124455	gi|924555148|gb|CP012524.1|	Query_124455	CP012524.1	100	15	0	0	9	23	1701675	1701689	627	30.2
>CP012524.1 Drosophila busckii chromosome 2R sequence	ACGTTTTTAAATATT	Query_124455	gi|924555148|gb|CP012524.1|	Query_124455	CP012524.1	100	15	0	0	8	22	14153454	14153468	627	30.2
>CP012524.1 Drosophila busckii chromosome 2R sequence	AATATTTAAAAACGT	Query_124455	gi|924555148|gb|CP012524.1|	Query_124455	CP012524.1	100	15	0	0	8	22	18985162	18985148	627	30.2
>CP012162.1 Enterobacter cloacae complex sp. 35734 chromosome 1	AGCAACACGTTTTTAAATA	Query_124455	gi|910286592|gb|CP012162.1|	Query_124455	CP012162.1	100	19	0	0	2	20	4616205	4616223	2.6	38.2
>CP011892.1 Ovis canadensis canadensis isolate 43U chromosome 7 sequence	AGCAACACGTTTTTAAATA	Query_124455	gi|850484816|gb|CP011892.1|	Query_124455	CP011892.1	100	19	0	0	2	20	1809051	1809069	2.6	38.2
>CP011892.1 Ovis canadensis canadensis isolate 43U chromosome 7 sequence	CACGTTTTTAAATATT	Query_124455	gi|850484816|gb|CP011892.1|	Query_124455	CP011892.1	100	16	0	0	7	22	53340242	53340257	159	32.2
>CP011892.1 Ovis canadensis canadensis isolate 43U chromosome 7 sequence	CGTTTTTAAATATTA	Query_124455	gi|850484816|gb|CP011892.1|	Query_124455	CP011892.1	100	15	0	0	9	23	8985453	8985467	627	30.2
>CP011892.1 Ovis canadensis canadensis isolate 43U chromosome 7 sequence	CGTTTTTAAATATTA	Query_124455	gi|850484816|gb|CP011892.1|	Query_124455	CP011892.1	100	15	0	0	9	23	10863618	10863632	627	30.2
>CP011892.1 Ovis canadensis canadensis isolate 43U chromosome 7 sequence	GTTTTTAAATATTAC	Query_124455	gi|850484816|gb|CP011892.1|	Query_124455	CP011892.1	100	15	0	0	10	24	26686816	26686830	627	30.2
>CP011892.1 Ovis canadensis canadensis isolate 43U chromosome 7 sequence	GTTTTTAAATATTAC	Query_124455	gi|850484816|gb|CP011892.1|	Query_124455	CP011892.1	100	15	0	0	10	24	38998532	38998546	627	30.2
>CP011892.1 Ovis canadensis canadensis isolate 43U chromosome 7 sequence	TATTTAAAAATGTGTTGCT	Query_124455	gi|850484816|gb|CP011892.1|	Query_124455	CP011892.1	94.737	19	1	0	2	20	60471229	60471211	627	30.2
>CP011892.1 Ovis canadensis canadensis isolate 43U chromosome 7 sequence	GTTTTTAAATATTAC	Query_124455	gi|850484816|gb|CP011892.1|	Query_124455	CP011892.1	100	15	0	0	10	24	96407166	96407180	627	30.2
>LM128494.1 Taenia asiatica genome assembly T_asiatica_South_Korea	GCAACACGTTTTTAAATAT	Query_124455	gi|689650540|emb|LM128494.1|	Query_124455	LM128494.1	100	19	0	0	3	21	4777	4795	2.6	38.2
>LK980293.1 Thelazia callipaeda genome assembly T_callipaeda_Ticino	ACACGTTTTTAAATATTAC	Query_124455	gi|687911088|emb|LK980293.1|	Query_124455	LK980293.1	100	19	0	0	6	24	29412	29430	2.6	38.2
>LK538036.1 Dicrocoelium dendriticum genome assembly D_dendriticum_Leon_v1_0_4	GCAACACGTTTTTAAATAT	Query_124455	gi|687718503|emb|LK538036.1|	Query_124455	LK538036.1	100	19	0	0	3	21	603	621	2.6	38.2
>LK583688.1 Dicrocoelium dendriticum genome assembly D_dendriticum_Leon_v1_0_4	AATATTTAAAAACGTGTTG	Query_124455	gi|687693511|emb|LK583688.1|	Query_124455	LK583688.1	100	19	0	0	4	22	98	80	2.6	38.2
>LM038353.1 Toxocara canis genome assembly T_canis_Equador	ACACGTTTTTAAATATTAC	Query_124455	gi|686695417|emb|LM038353.1|	Query_124455	LM038353.1	100	19	0	0	6	24	18702	18720	2.6	38.2
>LL711357.1 Elaeophora elaphi genome assembly E_elaphi	CAACACGTTTTTAAATATT	Query_124455	gi|666419086|emb|LL711357.1|	Query_124455	LL711357.1	100	19	0	0	4	22	20580	20598	2.6	38.2
>HG975445.1 Solanum pennellii chromosome ch06	TAATATTTAAAAACGTTTTGCTA	Query_124455	gi|663673444|emb|HG975445.1|	Query_124455	HG975445.1	95.652	23	1	0	1	23	7098251	7098229	2.6	38.2
>HG975445.1 Solanum pennellii chromosome ch06	GGTAATATTTAAAAA	Query_124455	gi|663673444|emb|HG975445.1|	Query_124455	HG975445.1	100	15	0	0	11	25	1058407	1058393	627	30.2
>HG975445.1 Solanum pennellii chromosome ch06	TAGCAACACCTTTTTAAAT	Query_124455	gi|663673444|emb|HG975445.1|	Query_124455	HG975445.1	94.737	19	1	0	1	19	16120420	16120438	627	30.2
>HG975445.1 Solanum pennellii chromosome ch06	ACACGTTTTTAAATA	Query_124455	gi|663673444|emb|HG975445.1|	Query_124455	HG975445.1	100	15	0	0	6	20	25933444	25933458	627	30.2
>HG975445.1 Solanum pennellii chromosome ch06	GGTAATATTTAAAAA	Query_124455	gi|663673444|emb|HG975445.1|	Query_124455	HG975445.1	100	15	0	0	11	25	33981986	33981972	627	30.2
>HG975445.1 Solanum pennellii chromosome ch06	GTTTTTAAATATTAC	Query_124455	gi|663673444|emb|HG975445.1|	Query_124455	HG975445.1	100	15	0	0	10	24	52441394	52441408	627	30.2
>AC188105.1 Pongo abelii chromosome UNK clone CH276-53H12	AACACGTTTTTAAATATTA	Query_124455	gi|109716021|gb|AC188105.1|	Query_124455	AC188105.1	100	19	0	0	5	23	96494	96512	2.6	38.2
>CP023119.1 Lupinus angustiflorus cultivar Tanjil chromosome LG-07	GCAACACGTTTTTAAATA	Query_124455	gi|1239725808|gb|CP023119.1|	Query_124455	CP023119.1	100	18	0	0	3	20	18785225	18785242	10	36.2
>CP023119.1 Lupinus angustiflorus cultivar Tanjil chromosome LG-07	GCAACACGTTTTTAAATA	Query_124455	gi|1239725808|gb|CP023119.1|	Query_124455	CP023119.1	100	18	0	0	3	20	18807820	18807837	10	36.2
>CP023119.1 Lupinus angustiflorus cultivar Tanjil chromosome LG-07	GCAACACGTTTTTAAATA	Query_124455	gi|1239725808|gb|CP023119.1|	Query_124455	CP023119.1	100	18	0	0	3	20	18839678	18839695	10	36.2
>CP023119.1 Lupinus angustiflorus cultivar Tanjil chromosome LG-07	ACACGTTTTTAAATAT	Query_124455	gi|1239725808|gb|CP023119.1|	Query_124455	CP023119.1	100	16	0	0	6	21	20588812	20588827	159	32.2
>CP023119.1 Lupinus angustiflorus cultivar Tanjil chromosome LG-07	TTTTTAAATATTACC	Query_124455	gi|1239725808|gb|CP023119.1|	Query_124455	CP023119.1	100	15	0	0	11	25	9696818	9696832	627	30.2
>CP023119.1 Lupinus angustiflorus cultivar Tanjil chromosome LG-07	AACACGTTTTTAAAT	Query_124455	gi|1239725808|gb|CP023119.1|	Query_124455	CP023119.1	100	15	0	0	5	19	11040917	11040931	627	30.2
>CP023119.1 Lupinus angustiflorus cultivar Tanjil chromosome LG-07	AACACGTTTTTAAAT	Query_124455	gi|1239725808|gb|CP023119.1|	Query_124455	CP023119.1	100	15	0	0	5	19	14988284	14988298	627	30.2
>CP023119.1 Lupinus angustiflorus cultivar Tanjil chromosome LG-07	GCAACACGTTTTTAA	Query_124455	gi|1239725808|gb|CP023119.1|	Query_124455	CP023119.1	100	15	0	0	3	17	18883030	18883044	627	30.2
>CP023119.1 Lupinus angustiflorus cultivar Tanjil chromosome LG-07	TTTAAAAACGTGTTG	Query_124455	gi|1239725808|gb|CP023119.1|	Query_124455	CP023119.1	100	15	0	0	4	18	19743884	19743870	627	30.2
>CP023119.1 Lupinus angustiflorus cultivar Tanjil chromosome LG-07	GTTTTTAAATATTAC	Query_124455	gi|1239725808|gb|CP023119.1|	Query_124455	CP023119.1	100	15	0	0	10	24	20859329	20859343	627	30.2
>CP023117.1 Lupinus angustiflorus cultivar Tanjil chromosome LG-05	AACACGTTTTTAAATATT	Query_124455	gi|1239725806|gb|CP023117.1|	Query_124455	CP023117.1	100	18	0	0	5	22	13861639	13861656	10	36.2
>CP023117.1 Lupinus angustiflorus cultivar Tanjil chromosome LG-05	CAACACTTTTTTAAATATTA	Query_124455	gi|1239725806|gb|CP023117.1|	Query_124455	CP023117.1	95	20	1	0	4	23	23961481	23961500	159	32.2
>CP023117.1 Lupinus angustiflorus cultivar Tanjil chromosome LG-05	ATTTAAAAACGTGTT	Query_124455	gi|1239725806|gb|CP023117.1|	Query_124455	CP023117.1	100	15	0	0	5	19	3527755	3527741	627	30.2
>CP023117.1 Lupinus angustiflorus cultivar Tanjil chromosome LG-05	AACACGTTTTTAAAT	Query_124455	gi|1239725806|gb|CP023117.1|	Query_124455	CP023117.1	100	15	0	0	5	19	3779020	3779034	627	30.2
>CP023117.1 Lupinus angustiflorus cultivar Tanjil chromosome LG-05	AACACGTTTTTAAAT	Query_124455	gi|1239725806|gb|CP023117.1|	Query_124455	CP023117.1	100	15	0	0	5	19	7992387	7992401	627	30.2
>CP023117.1 Lupinus angustiflorus cultivar Tanjil chromosome LG-05	AACACGTTTTTAAAT	Query_124455	gi|1239725806|gb|CP023117.1|	Query_124455	CP023117.1	100	15	0	0	5	19	13039680	13039694	627	30.2
>CP023117.1 Lupinus angustiflorus cultivar Tanjil chromosome LG-05	AACACGTTTTTAAAT	Query_124455	gi|1239725806|gb|CP023117.1|	Query_124455	CP023117.1	100	15	0	0	5	19	14977910	14977924	627	30.2
>CP023117.1 Lupinus angustiflorus cultivar Tanjil chromosome LG-05	ACACGTTTTTAAATA	Query_124455	gi|1239725806|gb|CP023117.1|	Query_124455	CP023117.1	100	15	0	0	6	20	15984074	15984088	627	30.2
>CP023117.1 Lupinus angustiflorus cultivar Tanjil chromosome LG-05	GGTAATATTTAAAAA	Query_124455	gi|1239725806|gb|CP023117.1|	Query_124455	CP023117.1	100	15	0	0	11	25	24747066	24747052	627	30.2
>CP020641.1 Oryzias latipes strain HSOK chromosome 21	GGTAATATTTAAAAACGT	Query_124455	gi|1220479425|gb|CP020641.1|	Query_124455	CP020641.1	100	18	0	0	8	25	5825433	5825416	10	36.2
>CP020641.1 Oryzias latipes strain HSOK chromosome 21	ACACCTTTTTAAATATTAC	Query_124455	gi|1220479425|gb|CP020641.1|	Query_124455	CP020641.1	94.737	19	1	0	6	24	15914593	15914611	627	30.2
>CP020641.1 Oryzias latipes strain HSOK chromosome 21	AATATTTAAAAACGT	Query_124455	gi|1220479425|gb|CP020641.1|	Query_124455	CP020641.1	100	15	0	0	8	22	32574029	32574015	627	30.2
>CP020799.1 Oryzias latipes strain HNI chromosome 21	GGTAATATTTAAAAACGT	Query_124455	gi|1220469785|gb|CP020799.1|	Query_124455	CP020799.1	100	18	0	0	8	25	4712916	4712899	10	36.2
>CP020799.1 Oryzias latipes strain HNI chromosome 21	TAGCAACACGTTTTTAA	Query_124455	gi|1220469785|gb|CP020799.1|	Query_124455	CP020799.1	100	17	0	0	1	17	17350622	17350638	40	34.2
>CP020799.1 Oryzias latipes strain HNI chromosome 21	GGTAATATTTAAAAA	Query_124455	gi|1220469785|gb|CP020799.1|	Query_124455	CP020799.1	100	15	0	0	11	25	5739750	5739736	627	30.2
>CP020799.1 Oryzias latipes strain HNI chromosome 21	AACACGTTTTTAAAT	Query_124455	gi|1220469785|gb|CP020799.1|	Query_124455	CP020799.1	100	15	0	0	5	19	7365972	7365986	627	30.2
>CP020799.1 Oryzias latipes strain HNI chromosome 21	ATTTAAAAACGTGTT	Query_124455	gi|1220469785|gb|CP020799.1|	Query_124455	CP020799.1	100	15	0	0	5	19	7483780	7483766	627	30.2
>CP020799.1 Oryzias latipes strain HNI chromosome 21	ACACCTTTTTAAATATTAC	Query_124455	gi|1220469785|gb|CP020799.1|	Query_124455	CP020799.1	94.737	19	1	0	6	24	13800680	13800698	627	30.2
>CP020784.1 Oryzias latipes strain HNI chromosome 6	ACGTTTTTAAATATTACC	Query_124455	gi|1220469770|gb|CP020784.1|	Query_124455	CP020784.1	100	18	0	0	8	25	19501067	19501084	10	36.2
>CP020784.1 Oryzias latipes strain HNI chromosome 6	AATATTGAAAAACGTGTTG	Query_124455	gi|1220469770|gb|CP020784.1|	Query_124455	CP020784.1	94.737	19	1	0	4	22	19358732	19358714	627	30.2
>CP020782.1 Oryzias latipes strain HNI chromosome 4	TAGCAACACGTTTTTAAA	Query_124455	gi|1220469768|gb|CP020782.1|	Query_124455	CP020782.1	100	18	0	0	1	18	9396917	9396934	10	36.2
>CP020782.1 Oryzias latipes strain HNI chromosome 4	GGTAATATTTAAAAACGT	Query_124455	gi|1220469768|gb|CP020782.1|	Query_124455	CP020782.1	100	18	0	0	8	25	29843583	29843566	10	36.2
>CP020782.1 Oryzias latipes strain HNI chromosome 4	CAACACGTTTTTAAA	Query_124455	gi|1220469768|gb|CP020782.1|	Query_124455	CP020782.1	100	15	0	0	4	18	5662154	5662168	627	30.2
>CP020782.1 Oryzias latipes strain HNI chromosome 4	AACACGTTTTTAAAT	Query_124455	gi|1220469768|gb|CP020782.1|	Query_124455	CP020782.1	100	15	0	0	5	19	17404700	17404714	627	30.2
>CP020782.1 Oryzias latipes strain HNI chromosome 4	GGTAATATTTAAAAA	Query_124455	gi|1220469768|gb|CP020782.1|	Query_124455	CP020782.1	100	15	0	0	11	25	27658190	27658176	627	30.2
>CP020782.1 Oryzias latipes strain HNI chromosome 4	GTTTTTAAATATTAC	Query_124455	gi|1220469768|gb|CP020782.1|	Query_124455	CP020782.1	100	15	0	0	10	24	29805783	29805797	627	30.2
>CP020782.1 Oryzias latipes strain HNI chromosome 4	TTTAAAAACGTGTTG	Query_124455	gi|1220469768|gb|CP020782.1|	Query_124455	CP020782.1	100	15	0	0	4	18	31510766	31510752	627	30.2
>CP020781.1 Oryzias latipes strain HNI chromosome 3	TAATATTTAAAAATGTGTTGCT	Query_124455	gi|1220469767|gb|CP020781.1|	Query_124455	CP020781.1	95.455	22	1	0	2	23	7984829	7984808	10	36.2
>CP020781.1 Oryzias latipes strain HNI chromosome 3	GTAATATTTAAAAACGT	Query_124455	gi|1220469767|gb|CP020781.1|	Query_124455	CP020781.1	100	17	0	0	8	24	3212185	3212169	40	34.2
>CP020781.1 Oryzias latipes strain HNI chromosome 3	ATATTTAAAAACGTGT	Query_124455	gi|1220469767|gb|CP020781.1|	Query_124455	CP020781.1	100	16	0	0	6	21	12506512	12506497	159	32.2
>CP020781.1 Oryzias latipes strain HNI chromosome 3	GGTAATATTTAAAAA	Query_124455	gi|1220469767|gb|CP020781.1|	Query_124455	CP020781.1	100	15	0	0	11	25	19099719	19099705	627	30.2
>CP020781.1 Oryzias latipes strain HNI chromosome 3	TTTTTAAATATTACC	Query_124455	gi|1220469767|gb|CP020781.1|	Query_124455	CP020781.1	100	15	0	0	11	25	26189919	26189933	627	30.2
>CP020781.1 Oryzias latipes strain HNI chromosome 3	TTTTTAAATATTACC	Query_124455	gi|1220469767|gb|CP020781.1|	Query_124455	CP020781.1	100	15	0	0	11	25	29763223	29763237	627	30.2
>CP020781.1 Oryzias latipes strain HNI chromosome 3	TTTAAAAACGTGTTG	Query_124455	gi|1220469767|gb|CP020781.1|	Query_124455	CP020781.1	100	15	0	0	4	18	30946307	30946293	627	30.2
>CP020781.1 Oryzias latipes strain HNI chromosome 3	TATTTAAAAACGTGT	Query_124455	gi|1220469767|gb|CP020781.1|	Query_124455	CP020781.1	100	15	0	0	6	20	31339340	31339326	627	30.2
>CP020781.1 Oryzias latipes strain HNI chromosome 3	AATATTTAAAAACGT	Query_124455	gi|1220469767|gb|CP020781.1|	Query_124455	CP020781.1	100	15	0	0	8	22	31418441	31418427	627	30.2
>CP020685.1 Oryzias latipes strain Hd-rR chromosome 21 sequence	GGTAATATTTAAAAACGT	Query_124455	gi|1220465086|gb|CP020685.1|	Query_124455	CP020685.1	100	18	0	0	8	25	5048114	5048097	10	36.2
>CP020685.1 Oryzias latipes strain Hd-rR chromosome 21 sequence	AATATTTAAAAACGT	Query_124455	gi|1220465086|gb|CP020685.1|	Query_124455	CP020685.1	100	15	0	0	8	22	3455228	3455214	627	30.2
>CP020685.1 Oryzias latipes strain Hd-rR chromosome 21 sequence	ACACCTTTTTAAATATTAC	Query_124455	gi|1220465086|gb|CP020685.1|	Query_124455	CP020685.1	94.737	19	1	0	6	24	14987262	14987280	627	30.2
>CP020685.1 Oryzias latipes strain Hd-rR chromosome 21 sequence	ACGTTTTTAAATATT	Query_124455	gi|1220465086|gb|CP020685.1|	Query_124455	CP020685.1	100	15	0	0	8	22	17339849	17339863	627	30.2
>CP020671.1 Oryzias latipes strain Hd-rR chromosome 7 sequence	CACGTTTTTAAATATTAC	Query_124455	gi|1220465040|gb|CP020671.1|	Query_124455	CP020671.1	100	18	0	0	7	24	28043979	28043996	10	36.2
>CP020671.1 Oryzias latipes strain Hd-rR chromosome 7 sequence	ATTTAAAAACGTGTT	Query_124455	gi|1220465040|gb|CP020671.1|	Query_124455	CP020671.1	100	15	0	0	5	19	837221	837207	627	30.2
>CP020671.1 Oryzias latipes strain Hd-rR chromosome 7 sequence	AACACGTTTTTAAAT	Query_124455	gi|1220465040|gb|CP020671.1|	Query_124455	CP020671.1	100	15	0	0	5	19	8166411	8166425	627	30.2
>CP020671.1 Oryzias latipes strain Hd-rR chromosome 7 sequence	GTTTTTAAATATTAC	Query_124455	gi|1220465040|gb|CP020671.1|	Query_124455	CP020671.1	100	15	0	0	10	24	19617016	19617030	627	30.2
>CP020671.1 Oryzias latipes strain Hd-rR chromosome 7 sequence	TTTAAAAACGTGTTG	Query_124455	gi|1220465040|gb|CP020671.1|	Query_124455	CP020671.1	100	15	0	0	4	18	26250074	26250060	627	30.2
>CP020667.1 Oryzias latipes strain Hd-rR chromosome 3 sequence	TAATATTTAAAAATGTGTTGCT	Query_124455	gi|1220465028|gb|CP020667.1|	Query_124455	CP020667.1	95.455	22	1	0	2	23	9174421	9174400	10	36.2
>CP020667.1 Oryzias latipes strain Hd-rR chromosome 3 sequence	GTAATATTTAAAAACGT	Query_124455	gi|1220465028|gb|CP020667.1|	Query_124455	CP020667.1	100	17	0	0	8	24	3952040	3952024	40	34.2
>CP020667.1 Oryzias latipes strain Hd-rR chromosome 3 sequence	AGCAACACGTTTTTAAA	Query_124455	gi|1220465028|gb|CP020667.1|	Query_124455	CP020667.1	100	17	0	0	2	18	31346864	31346880	40	34.2
>CP020667.1 Oryzias latipes strain Hd-rR chromosome 3 sequence	TTTAAAAACGTGTTG	Query_124455	gi|1220465028|gb|CP020667.1|	Query_124455	CP020667.1	100	15	0	0	4	18	6817528	6817514	627	30.2
>CP020667.1 Oryzias latipes strain Hd-rR chromosome 3 sequence	GGTAATATTTAAAAA	Query_124455	gi|1220465028|gb|CP020667.1|	Query_124455	CP020667.1	100	15	0	0	11	25	14868868	14868854	627	30.2
>CP020667.1 Oryzias latipes strain Hd-rR chromosome 3 sequence	GGTAATATTTAAAAA	Query_124455	gi|1220465028|gb|CP020667.1|	Query_124455	CP020667.1	100	15	0	0	11	25	20575025	20575011	627	30.2
>CP020667.1 Oryzias latipes strain Hd-rR chromosome 3 sequence	TAATATTTAAAAACG	Query_124455	gi|1220465028|gb|CP020667.1|	Query_124455	CP020667.1	100	15	0	0	9	23	23451879	23451865	627	30.2
>CP020667.1 Oryzias latipes strain Hd-rR chromosome 3 sequence	TTTTTAAATATTACC	Query_124455	gi|1220465028|gb|CP020667.1|	Query_124455	CP020667.1	100	15	0	0	11	25	27112019	27112033	627	30.2
>CP020667.1 Oryzias latipes strain Hd-rR chromosome 3 sequence	TTTTTAAATATTACC	Query_124455	gi|1220465028|gb|CP020667.1|	Query_124455	CP020667.1	100	15	0	0	11	25	27761808	27761822	627	30.2
>CP020667.1 Oryzias latipes strain Hd-rR chromosome 3 sequence	ACGTTTTTAAATATT	Query_124455	gi|1220465028|gb|CP020667.1|	Query_124455	CP020667.1	100	15	0	0	8	22	29617796	29617810	627	30.2
>CP020667.1 Oryzias latipes strain Hd-rR chromosome 3 sequence	TTTTTAAATATTACC	Query_124455	gi|1220465028|gb|CP020667.1|	Query_124455	CP020667.1	100	15	0	0	11	25	31278833	31278847	627	30.2
>CP020667.1 Oryzias latipes strain Hd-rR chromosome 3 sequence	TATTTAAAAACGTGT	Query_124455	gi|1220465028|gb|CP020667.1|	Query_124455	CP020667.1	100	15	0	0	6	20	32873488	32873474	627	30.2
>CP020667.1 Oryzias latipes strain Hd-rR chromosome 3 sequence	AATATTTAAAAACGT	Query_124455	gi|1220465028|gb|CP020667.1|	Query_124455	CP020667.1	100	15	0	0	8	22	32951683	32951669	627	30.2
>XM_018159747.1 PREDICTED: Hyalella azteca nephrin-like (LOC108672120)	TAATATTTCAAAACGTGTTGCT	Query_124455	gi|1067062707|ref|XM_018159747.1|	Query_124455	XM_018159747.1	95.455	22	1	0	2	23	3575	3554	10	36.2
>HF933227.1 TPA_asm: Oryzias latipes strain Hd-rR	GGTAATATTTAAAAACGT	Query_124455	gi|1056744423|tpe|HF933227.1|	Query_124455	HF933227.1	100	18	0	0	8	25	6737512	6737495	10	36.2
>HF933227.1 TPA_asm: Oryzias latipes strain Hd-rR	AATATTTAAAAACGT	Query_124455	gi|1056744423|tpe|HF933227.1|	Query_124455	HF933227.1	100	15	0	0	8	22	2871028	2871014	627	30.2
>HF933227.1 TPA_asm: Oryzias latipes strain Hd-rR	ACACCTTTTTAAATATTAC	Query_124455	gi|1056744423|tpe|HF933227.1|	Query_124455	HF933227.1	94.737	19	1	0	6	24	16957363	16957381	627	30.2
>HF933227.1 TPA_asm: Oryzias latipes strain Hd-rR	ACGTTTTTAAATATT	Query_124455	gi|1056744423|tpe|HF933227.1|	Query_124455	HF933227.1	100	15	0	0	8	22	19329315	19329329	627	30.2
>HF933209.1 TPA_asm: Oryzias latipes strain Hd-rR	TAATATTTAAAAATGTGTTGCT	Query_124455	gi|1056736033|tpe|HF933209.1|	Query_124455	HF933209.1	95.455	22	1	0	2	23	7706129	7706108	10	36.2
>HF933209.1 TPA_asm: Oryzias latipes strain Hd-rR	GTAATATTTAAAAACGT	Query_124455	gi|1056736033|tpe|HF933209.1|	Query_124455	HF933209.1	100	17	0	0	8	24	2369582	2369566	40	34.2
>HF933209.1 TPA_asm: Oryzias latipes strain Hd-rR	AGCAACACGTTTTTAAA	Query_124455	gi|1056736033|tpe|HF933209.1|	Query_124455	HF933209.1	100	17	0	0	2	18	30618573	30618589	40	34.2
>HF933209.1 TPA_asm: Oryzias latipes strain Hd-rR	GGTAATATTTAAAAA	Query_124455	gi|1056736033|tpe|HF933209.1|	Query_124455	HF933209.1	100	15	0	0	11	25	13299448	13299434	627	30.2
>HF933209.1 TPA_asm: Oryzias latipes strain Hd-rR	GGTAATATTTAAAAA	Query_124455	gi|1056736033|tpe|HF933209.1|	Query_124455	HF933209.1	100	15	0	0	11	25	19065905	19065891	627	30.2
>HF933209.1 TPA_asm: Oryzias latipes strain Hd-rR	TAATATTTAAAAACG	Query_124455	gi|1056736033|tpe|HF933209.1|	Query_124455	HF933209.1	100	15	0	0	9	23	22199293	22199279	627	30.2
>HF933209.1 TPA_asm: Oryzias latipes strain Hd-rR	TTTTTAAATATTACC	Query_124455	gi|1056736033|tpe|HF933209.1|	Query_124455	HF933209.1	100	15	0	0	11	25	26154750	26154764	627	30.2
>HF933209.1 TPA_asm: Oryzias latipes strain Hd-rR	TTTTTAAATATTACC	Query_124455	gi|1056736033|tpe|HF933209.1|	Query_124455	HF933209.1	100	15	0	0	11	25	26798729	26798743	627	30.2
>HF933209.1 TPA_asm: Oryzias latipes strain Hd-rR	ACGTTTTTAAATATT	Query_124455	gi|1056736033|tpe|HF933209.1|	Query_124455	HF933209.1	100	15	0	0	8	22	28774269	28774283	627	30.2
>HF933209.1 TPA_asm: Oryzias latipes strain Hd-rR	TTTTTAAATATTACC	Query_124455	gi|1056736033|tpe|HF933209.1|	Query_124455	HF933209.1	100	15	0	0	11	25	30549610	30549624	627	30.2
>HF933209.1 TPA_asm: Oryzias latipes strain Hd-rR	TATTTAAAAACGTGT	Query_124455	gi|1056736033|tpe|HF933209.1|	Query_124455	HF933209.1	100	15	0	0	6	20	32284192	32284178	627	30.2
>HF933209.1 TPA_asm: Oryzias latipes strain Hd-rR	AATATTTAAAAACGT	Query_124455	gi|1056736033|tpe|HF933209.1|	Query_124455	HF933209.1	100	15	0	0	8	22	32362618	32362604	627	30.2
>XM_017108604.1 PREDICTED: Drosophila biarmipes PRKCA-binding protein (LOC108033927)	AATATTTAAAAACGTGTT	Query_124455	gi|1036984392|ref|XM_017108604.1|	Query_124455	XM_017108604.1	100	18	0	0	5	22	1587	1570	10	36.2
>XM_017108603.1 PREDICTED: Drosophila biarmipes PRKCA-binding protein (LOC108033927)	AATATTTAAAAACGTGTT	Query_124455	gi|1036984374|ref|XM_017108603.1|	Query_124455	XM_017108603.1	100	18	0	0	5	22	1818	1801	10	36.2
>XM_017108602.1 PREDICTED: Drosophila biarmipes PRKCA-binding protein (LOC108033927)	AATATTTAAAAACGTGTT	Query_124455	gi|1036984356|ref|XM_017108602.1|	Query_124455	XM_017108602.1	100	18	0	0	5	22	1797	1780	10	36.2
>CP014231.1 Leptotrichia sp. oral taxon 847	AACACGTTTTTAAATATT	Query_124455	gi|987458696|gb|CP014231.1|	Query_124455	CP014231.1	100	18	0	0	5	22	929919	929936	10	36.2
>CP013671.1 Tenacibaculum dicentrarchi strain AY7486TD	TATTTAAAAACGTGTTGC	Query_124455	gi|970867866|gb|CP013671.1|	Query_124455	CP013671.1	100	18	0	0	3	20	2488467	2488450	10	36.2
>AP015044.1 Vigna angularis var. angularis DNA	AATATTTAAAAACGTGTT	Query_124455	gi|965615722|dbj|AP015044.1|	Query_124455	AP015044.1	100	18	0	0	5	22	32499674	32499657	10	36.2
>AP015044.1 Vigna angularis var. angularis DNA	GTAATATTTAAAAAC	Query_124455	gi|965615722|dbj|AP015044.1|	Query_124455	AP015044.1	100	15	0	0	10	24	9876898	9876884	627	30.2
>AP015044.1 Vigna angularis var. angularis DNA	GGTAATATTTAAAAA	Query_124455	gi|965615722|dbj|AP015044.1|	Query_124455	AP015044.1	100	15	0	0	11	25	18032577	18032563	627	30.2
>AP015044.1 Vigna angularis var. angularis DNA	TTTTTAAATATTACC	Query_124455	gi|965615722|dbj|AP015044.1|	Query_124455	AP015044.1	100	15	0	0	11	25	19581737	19581751	627	30.2
>AP015044.1 Vigna angularis var. angularis DNA	GGTAATATTTAAAAA	Query_124455	gi|965615722|dbj|AP015044.1|	Query_124455	AP015044.1	100	15	0	0	11	25	21382278	21382264	627	30.2
>CP013187.1 Pseudoalteromonas phenolica strain KCTC 12086 chromosome I	ACACGTTTTTAAATATTA	Query_124455	gi|953010820|gb|CP013187.1|	Query_124455	CP013187.1	100	18	0	0	6	23	233663	233680	10	36.2
>CP012525.1 Drosophila busckii chromosome 3L sequence	AACACGTTTTTAAATATT	Query_124455	gi|924557822|gb|CP012525.1|	Query_124455	CP012525.1	100	18	0	0	5	22	16940552	16940569	10	36.2
>CP011888.1 Ovis canadensis canadensis isolate 43U chromosome 3 sequence	AACACGTTTTTAAATATT	Query_124455	gi|850480667|gb|CP011888.1|	Query_124455	CP011888.1	100	18	0	0	5	22	189261200	189261217	10	36.2
>CP011888.1 Ovis canadensis canadensis isolate 43U chromosome 3 sequence	GGTAATATTTAAAAAC	Query_124455	gi|850480667|gb|CP011888.1|	Query_124455	CP011888.1	100	16	0	0	10	25	102299327	102299312	159	32.2
>CP011888.1 Ovis canadensis canadensis isolate 43U chromosome 3 sequence	GTTTTTAAATATTACC	Query_124455	gi|850480667|gb|CP011888.1|	Query_124455	CP011888.1	100	16	0	0	10	25	202657233	202657248	159	32.2
>CP011888.1 Ovis canadensis canadensis isolate 43U chromosome 3 sequence	CGTTTTTAAATATTA	Query_124455	gi|850480667|gb|CP011888.1|	Query_124455	CP011888.1	100	15	0	0	9	23	129144462	129144476	627	30.2
>CP011888.1 Ovis canadensis canadensis isolate 43U chromosome 3 sequence	GTTTTTAAATATTAC	Query_124455	gi|850480667|gb|CP011888.1|	Query_124455	CP011888.1	100	15	0	0	10	24	141201569	141201583	627	30.2
>CP011888.1 Ovis canadensis canadensis isolate 43U chromosome 3 sequence	GTTTTTAAATATTAC	Query_124455	gi|850480667|gb|CP011888.1|	Query_124455	CP011888.1	100	15	0	0	10	24	161520834	161520848	627	30.2
>CP011888.1 Ovis canadensis canadensis isolate 43U chromosome 3 sequence	GTAATATTTAAAAAC	Query_124455	gi|850480667|gb|CP011888.1|	Query_124455	CP011888.1	100	15	0	0	10	24	171899343	171899329	627	30.2
>CP011888.1 Ovis canadensis canadensis isolate 43U chromosome 3 sequence	GTTTTTAAATATTAC	Query_124455	gi|850480667|gb|CP011888.1|	Query_124455	CP011888.1	100	15	0	0	10	24	175673602	175673616	627	30.2
>CP011888.1 Ovis canadensis canadensis isolate 43U chromosome 3 sequence	GGTAATATTTAAAAA	Query_124455	gi|850480667|gb|CP011888.1|	Query_124455	CP011888.1	100	15	0	0	11	25	207109581	207109567	627	30.2
>LK100735.1 Apteryx australis mantelli genome assembly AptMant0	AACACGTTTTTAAATATT	Query_124455	gi|841878541|emb|LK100735.1|	Query_124455	LK100735.1	100	18	0	0	5	22	302	319	10	36.2
>LK064705.1 Apteryx australis mantelli genome assembly AptMant0	AACACGTTTTTAAATATT	Query_124455	gi|840010732|emb|LK064705.1|	Query_124455	LK064705.1	100	18	0	0	5	22	665537	665554	10	36.2
>LK064705.1 Apteryx australis mantelli genome assembly AptMant0	GTAATATTTAAAAAC	Query_124455	gi|840010732|emb|LK064705.1|	Query_124455	LK064705.1	100	15	0	0	10	24	14364333	14364319	627	30.2
>LK064679.1 Apteryx australis mantelli genome assembly AptMant0	AACACGTTTTTAAATATT	Query_124455	gi|840010155|emb|LK064679.1|	Query_124455	LK064679.1	100	18	0	0	5	22	5765223	5765240	10	36.2
>XM_001019972.2 Tetrahymena thermophila SB210 cation channel family protein partial mRNA	AGCAACACGTTTTAAAATATTA	Query_124455	gi|829180843|ref|XM_001019972.2|	Query_124455	XM_001019972.2	95.455	22	1	0	2	23	425	446	10	36.2
>XM_011632162.1 PREDICTED: Pogonomyrmex barbatus polynucleotide 5'-hydroxyl-kinase NOL9 (LOC105422684)	AATATTTAAAAACGTGTT	Query_124455	gi|769838613|ref|XM_011632162.1|	Query_124455	XM_011632162.1	100	18	0	0	5	22	2902	2885	10	36.2
>XM_011632161.1 PREDICTED: Pogonomyrmex barbatus polynucleotide 5'-hydroxyl-kinase NOL9 (LOC105422684)	AATATTTAAAAACGTGTT	Query_124455	gi|769838611|ref|XM_011632161.1|	Query_124455	XM_011632161.1	100	18	0	0	5	22	3044	3027	10	36.2
>XM_011632160.1 PREDICTED: Pogonomyrmex barbatus polynucleotide 5'-hydroxyl-kinase NOL9 (LOC105422684)	AATATTTAAAAACGTGTT	Query_124455	gi|769838609|ref|XM_011632160.1|	Query_124455	XM_011632160.1	100	18	0	0	5	22	3095	3078	10	36.2
>LM036511.1 Toxocara canis genome assembly T_canis_Equador	AGCAACACGTTTTTAAAT	Query_124455	gi|689569358|emb|LM036511.1|	Query_124455	LM036511.1	100	18	0	0	2	19	58281	58298	10	36.2
>LL906098.1 Schistocephalus solidus genome assembly S_solidus_NST_G2	TTTAAAAACGTGTTGCTA	Query_124455	gi|689430687|emb|LL906098.1|	Query_124455	LL906098.1	100	18	0	0	1	18	22179	22162	10	36.2
>LL904668.1 Schistocephalus solidus genome assembly S_solidus_NST_G2	TAATATTTAAAAACGTGT	Query_124455	gi|689429257|emb|LL904668.1|	Query_124455	LL904668.1	100	18	0	0	6	23	22175	22158	10	36.2
>LL594791.1 Diphyllobothrium latum genome assembly D_latum_Geneva	AATATTTAAAAACGTGTT	Query_124455	gi|689088825|emb|LL594791.1|	Query_124455	LL594791.1	100	18	0	0	5	22	4685	4668	10	36.2
>LL575874.1 Diphyllobothrium latum genome assembly D_latum_Geneva	GCAACACGTTTTTAAATA	Query_124455	gi|689069908|emb|LL575874.1|	Query_124455	LL575874.1	100	18	0	0	3	20	2575	2592	10	36.2
>LL570975.1 Diphyllobothrium latum genome assembly D_latum_Geneva	GGTAATATTTAAAAACGT	Query_124455	gi|689065009|emb|LL570975.1|	Query_124455	LL570975.1	100	18	0	0	8	25	4411	4394	10	36.2
>LK946518.1 Angiostrongylus cantonensis genome assembly A_cantonensis_China	GTAATATTTAAAAACGTG	Query_124455	gi|687876366|emb|LK946518.1|	Query_124455	LK946518.1	100	18	0	0	7	24	12825	12808	10	36.2
>LK927729.1 Caenorhabditis elegans genome assembly C_elegans_Bristol_N2_v1_5_4	TAGCAACACGTTTTTAAA	Query_124455	gi|687865605|emb|LK927729.1|	Query_124455	LK927729.1	100	18	0	0	1	18	60586	60603	10	36.2
>LK807853.1 Dicrocoelium dendriticum genome assembly D_dendriticum_Leon_v1_0_4	ATATTTAAAAACGTGTTG	Query_124455	gi|687767800|emb|LK807853.1|	Query_124455	LK807853.1	100	18	0	0	4	21	159	142	10	36.2
>LK632335.1 Dicrocoelium dendriticum genome assembly D_dendriticum_Leon_v1_0_4	ATATTTAAAAACGTGTTG	Query_124455	gi|687667458|emb|LK632335.1|	Query_124455	LK632335.1	100	18	0	0	4	21	251	234	10	36.2
>LK555068.1 Dicrocoelium dendriticum genome assembly D_dendriticum_Leon_v1_0_4	ATATTTAAAAACGTGTTG	Query_124455	gi|687589016|emb|LK555068.1|	Query_124455	LK555068.1	100	18	0	0	4	21	645	628	10	36.2
>LK564657.1 Dicrocoelium dendriticum genome assembly D_dendriticum_Leon_v1_0_4	CAACACGTTTTTAAATAT	Query_124455	gi|687586506|emb|LK564657.1|	Query_124455	LK564657.1	100	18	0	0	4	21	940	957	10	36.2
>LK575339.1 Dicrocoelium dendriticum genome assembly D_dendriticum_Leon_v1_0_4	ATATTTAAAAACGTGTTG	Query_124455	gi|687577566|emb|LK575339.1|	Query_124455	LK575339.1	100	18	0	0	4	21	512	495	10	36.2
>LK597531.1 Dicrocoelium dendriticum genome assembly D_dendriticum_Leon_v1_0_4	ATATTTAAAAACGTGTTG	Query_124455	gi|687565833|emb|LK597531.1|	Query_124455	LK597531.1	100	18	0	0	4	21	465	448	10	36.2
>LK663969.1 Dicrocoelium dendriticum genome assembly D_dendriticum_Leon_v1_0_4	CAACACGTTTTTAAATAT	Query_124455	gi|687526568|emb|LK663969.1|	Query_124455	LK663969.1	100	18	0	0	4	21	604	621	10	36.2
>LK712710.1 Dicrocoelium dendriticum genome assembly D_dendriticum_Leon_v1_0_4	CAACACGTTTTTAAATAT	Query_124455	gi|687413189|emb|LK712710.1|	Query_124455	LK712710.1	100	18	0	0	4	21	624	641	10	36.2
>LK722627.1 Dicrocoelium dendriticum genome assembly D_dendriticum_Leon_v1_0_4	ATATTTAAAAACGTGTTG	Query_124455	gi|687399179|emb|LK722627.1|	Query_124455	LK722627.1	100	18	0	0	4	21	151	134	10	36.2
>LK752115.1 Dicrocoelium dendriticum genome assembly D_dendriticum_Leon_v1_0_4	ATATTTAAAAACGTGTTG	Query_124455	gi|687371135|emb|LK752115.1|	Query_124455	LK752115.1	100	18	0	0	4	21	312	295	10	36.2
>LK455164.1 Dicrocoelium dendriticum genome assembly D_dendriticum_Leon_v1_0_4	ATATTTAAAAACGTGTTG	Query_124455	gi|687264750|emb|LK455164.1|	Query_124455	LK455164.1	100	18	0	0	4	21	180	163	10	36.2
>LM437268.1 Nippostrongylus brasiliensis genome assembly N_brasiliensis_RM07_v1_5_4	TAGCAACACGTTTTGAAATATT	Query_124455	gi|687003849|emb|LM437268.1|	Query_124455	LM437268.1	95.455	22	1	0	1	22	15041	15062	10	36.2
>LN592968.1 Cyprinus carpio genome assembly common carp genome	AACACGTTTTTAAATATT	Query_124455	gi|685044443|emb|LN592968.1|	Query_124455	LN592968.1	100	18	0	0	5	22	54334	54351	10	36.2
>LN590691.1 Cyprinus carpio genome assembly common carp genome	AACACGTTTTTAAATATT	Query_124455	gi|685042166|emb|LN590691.1|	Query_124455	LN590691.1	100	18	0	0	5	22	15647796	15647813	10	36.2
>LN590691.1 Cyprinus carpio genome assembly common carp genome	AACACGTTTTTAAATAT	Query_124455	gi|685042166|emb|LN590691.1|	Query_124455	LN590691.1	100	17	0	0	5	21	10728190	10728206	40	34.2
>LN590691.1 Cyprinus carpio genome assembly common carp genome	TATTTAAAAACGTGTT	Query_124455	gi|685042166|emb|LN590691.1|	Query_124455	LN590691.1	100	16	0	0	5	20	11427084	11427069	159	32.2
>LN590691.1 Cyprinus carpio genome assembly common carp genome	GTTTTTAAATATTAC	Query_124455	gi|685042166|emb|LN590691.1|	Query_124455	LN590691.1	100	15	0	0	10	24	8854704	8854718	627	30.2
>LN590672.1 Cyprinus carpio genome assembly common carp genome	GTAATATTTAAAAACGTG	Query_124455	gi|685042147|emb|LN590672.1|	Query_124455	LN590672.1	100	18	0	0	7	24	3765937	3765920	10	36.2
>XM_005981604.1 PREDICTED: Pantholops hodgsonii serine/threonine-protein kinase MST4-like (LOC102336665)	AGCAACACGTTTTTAAAT	Query_124455	gi|556773009|ref|XM_005981604.1|	Query_124455	XM_005981604.1	100	18	0	0	2	19	3210	3227	10	36.2
>JN952677.1 Mus musculus targeted non-conditional	TAATATTTAAAAACGTGT	Query_124455	gi|354788176|gb|JN952677.1|	Query_124455	JN952677.1	100	18	0	0	6	23	24250	24233	10	36.2
>JN947523.1 Mus musculus targeted KO-first	TAATATTTAAAAACGTGT	Query_124455	gi|354783022|gb|JN947523.1|	Query_124455	JN947523.1	100	18	0	0	6	23	24214	24197	10	36.2
>XM_002426237.1 Pediculus humanus corporis myosin IIIB	CAACACGTTTTTAAATAT	Query_124455	gi|242011073|ref|XM_002426237.1|	Query_124455	XM_002426237.1	100	18	0	0	4	21	1156	1173	10	36.2
>CU062504.6 Zebrafish DNA sequence from clone CH73-373E20 in linkage group 16	ACGTTTTTAAATATTACC	Query_124455	gi|146272095|emb|CU062504.6|	Query_124455	CU062504.6	100	18	0	0	8	25	54484	54501	10	36.2
>AC192184.4 Pan troglodytes BAC clone CH251-309B18 from chromosome x	CAACACGTTTTTAAATAT	Query_124455	gi|135023629|gb|AC192184.4|	Query_124455	AC192184.4	100	18	0	0	4	21	111112	111129	10	36.2

## Sheet: Search
Search Conditions
●Forward
Date	2017-10-02
Web	https://blast.ncbi.nlm.nih.gov/Blast.cgi
Search words	CgCCAgCTTgTAAAAgTgAgC
Search Conditions	Your search is limited to records that exclude: Mycoplasma pneumoniae (taxid:2104), Mycoplasma pneumoniae ATCC 29342 (taxid:272634), Mycoplasma pneumoniae ATCC 15531 (taxid:722438), Mycoplasma pneumoniae M129 (taxid:272634), Mycoplasma pneumoniae FH (taxid:722438) Full Entrez Query
	all [filter] NOT(txid2104 [ORGN] OR txid272634 [ORGN] OR txid722438 [ORGN] OR txid272634 [ORGN] OR txid722438 [ORGN])
●Reverse
日時	2017-10-02
Web	https://blast.ncbi.nlm.nih.gov/Blast.cgi
Search words	TAgCAACACgTTTTTAAATATTACC
Search Conditions	Your search is limited to records that exclude: Mycoplasma pneumoniae (taxid:2104), Mycoplasma pneumoniae ATCC 29342 (taxid:272634), Mycoplasma pneumoniae ATCC 15531 (taxid:722438), Mycoplasma pneumoniae M129 (taxid:272634), Mycoplasma pneumoniae FH (taxid:722438) Full Entrez Query
	all [filter] NOT(txid2104 [ORGN] OR txid272634 [ORGN] OR txid722438 [ORGN] OR txid272634 [ORGN] OR txid722438 [ORGN])
